# Supplementary material for: Genome-wide kinase-MAM interactome screening reveals the role of CK2A1 in MAM Ca2+ dynamics linked to DEE66
Source: Proc Natl Acad Sci U S A. 2023 Jul 31;120(32):e2303402120. doi: 10.1073/pnas.2303402120 (PMC10410754; doi:10.1073/pnas.2303402120)
Supplement: Supplementary file 2 — Dataset S01 (XLSX) [file pnas.2303402120.sd01.xlsx]

## Sheet: Lipid_pos
	KO1	KO10	KO2	KO3	KO4	KO5	KO6	KO7	KO8	KO9	WT1	WT10	WT11	WT12	WT2	WT3	WT4	WT5	WT6	WT7	WT8	WT9
Label	KO	KO	KO	KO	KO	KO	KO	KO	KO	KO	WT	WT	WT	WT	WT	WT	WT	WT	WT	WT	WT	WT
LPC 14:0	4000846	4413825	3824846	2367617	2225102	2754592	2493182	6193710	2566334	5342951	1499178	2407107	1556308	1219712	1511366	3381449	1741450	2806392	3298738	2616930	2933820	3039682
LPC 14:0 (2)	1848048	2211080	1779880	1542551	1213663	1350507	1391460	3079315	1437894	3295111	871054	1156888	858394	802949	938392	1417292	842289	1334682	1249704	1285519	1385747	1509094
LPC 18:0	21512822	20228926	15918998	11937158	15640841	16857514	15059634	29939910	11404032	29238906	9072221	13941646	7903935	8846743	8376659	20443012	8608422	15174915	15029927	15029644	15502996	16323145
LPC O-18:1	3761514	2594209	2281926	1773156	2241983	2795483	2630807	5374101	1539650	4544039	1275851	1731230	1052912	1222514	963225	2590030	1337608	1940860	1888579	1935770	2227769	2094615
LPC P-18:0	3342496	2205311	1523524	1310268	2371889	2385692	1659997	3556728	904846	3172550	834398	1288526	565707	1098601	588914	2174502	658420	1275776	1368352	1281894	1457524	1326472
LPE 17:1	139885	134147	109173	97288	67951	93095	84392	221697	75922	179395	47249	68639	43648	42674	42554	99989	44372	70146	76887	76569	81290	90188
LPE 18:0	14541091	12081405	9173855	7126906	11607493	11852076	9534820	16338582	6512828	15558737	4146330	7324222	2978318	5643860	3056414	9670246	3109012	5764823	5808052	7724980	6932814	6265615
LPE P-18:0	6969308	4465414	3223136	2979436	5802442	5623105	3759897	9215365	1645613	6645028	2270074	3289418	1307874	2435563	1464555	5406804	1534717	3233667	3325143	3203529	3734362	3327177
PC 17:0/17:0	236986912	285582432	170806672	160737776	218532704	177160512	136066240	236334112	110844056	279604064	162764816	217900000	112236120	189394128	112439800	354023648	116896848	242206384	244758016	214130368	221481792	218474960
PC-O 16:0/18:1	189303104	230537904	127034720	118487544	169360224	146307712	104509744	185751456	77993784	214021744	161593264	222463520	113246440	191757728	125729880	359244960	114787072	248072016	235664624	225836080	239508416	221950048
PC-P 18:1/20:4	27054820	31920900	15814834	14684647	24904860	20018586	13235804	25488404	9404782	30772470	17936222	24732392	11173115	22373736	12004098	44833936	11162291	29850064	27052378	25676468	27020870	25724262
Sphinganine (d18:0)	480309	528372	321141	318923	428554	393328	280464	476896	229206	599272	262987	346529	222210	274520	319158	439202	223059	322265	345590	336176	364033	313180
Sphingosine (d18:1)	2323630	2500222	1553602	1540700	2195820	1943334	1418007	2345856	1129348	2795515	1266018	1755658	1085577	1379852	1675876	2177286	1124766	1592636	1708443	1715081	1796247	1547612
SPHINGOSINE d17:1	19410846	18583220	19362982	18930662	19211398	19030626	18719372	20087036	19354458	18570932	18723174	18288264	22839642	18877676	20059498	19019282	19196764	18601092	19147480	19198984	18039878	20397386
TG 14:0/14:0/14:0	1198543	1249369	1120647	1267001	1358404	1207946	1091564	1355628	1247080	1291112	1138097	1380701	1099678	1203104	1189504	1559269	1104363	1398681	1405207	1181907	1350082	1305668
CAR 14:0	81107	130326	113579	65507	60432	63795	62251	131277	88244	129460	115723	153336	119480	84218	151660	242030	140802	231441	248277	157775	197030	206103
Cer 33:1;O2|Cer 17:1;O2/16:0	673825	787276	561254	496088	647049	611712	494187	419317	445897	477322	532930	587151	387267	560493	384872	863868	406701	713677	739350	540674	611434	660419
Cer 34:2;O2|Cer 18:2;O2/16:0	952535	1245262	712759	532073	950232	808860	564531	450064	667565	539115	545744	683771	486038	720471	569816	1266044	493630	1103842	1009116	707044	826476	909700
Cer 40:1;O2|Cer 18:1;O2/22:0	1232601	1530710	789719	687314	1163202	953504	553415	649722	546414	845130	824179	944084	529750	859225	554445	2069306	662880	1299755	1285606	1074172	1083513	1085778
Cer 42:0;O2|Cer 18:0;O2/24:0	4444874	5589358	2861528	2797477	4197352	3549172	2284642	3611178	1814292	5337927	3229306	5513090	1972659	4061529	2004316	9773525	1950641	5807353	5404338	5075030	5038280	5179305
CoQ10	707083	867847	284436	395251	603279	491404	301780	546702	101430	940502	489230	819437	538030	902703	405489	2304234	399434	1160156	880462	739312	748104	918881
DG 32:0|DG 16:0_16:0	1379558	2312927	893364	686628	1497248	1045350	667482	778437	731663	1036084	1977112	3543379	1089813	2828292	1154687	7202046	1189506	3760167	4080704	3242280	3295392	3343828
DG 32:1|DG 14:0_18:1	702968	783204	407407	379085	869370	680930	412818	435207	262748	606647	1100730	1409151	601058	1469475	667662	2957483	590172	1529576	1405550	1150781	1412956	1487366
DG 36:1|DG 16:0_20:1	5488669	4212390	1788734	2150672	6385550	4488356	2128686	3405708	1116653	4498126	2681308	5989572	1486513	4820840	1526891	10737477	1614981	4100967	4169233	4049914	4806720	4011156
DG 36:2|DG 16:1_20:1	8922911	6850975	2701596	3560545	9555741	6500768	3661976	4418241	1667780	7778833	7030859	13348753	3435536	12156234	3273426	28559436	3651380	9618341	9751095	9795204	11029607	10151252
DG O-38:6|DG O-18:2_20:4	1148638	907263	417906	478868	985838	764177	428918	964352	183574	1325368	308339	759640	52341	447180	52542	823544	132030	252806	299555	526667	640152	407194
DG O-38:7|DG O-16:1_22:6	1518763	1139922	669925	753185	1637040	1212217	669752	1561935	313446	1848291	454290	1009535	156068	625946	230552	875773	263918	452705	365340	720240	730596	558161
DG O-39:2|DG O-23:1_16:1	871581	1071181	1398424	1017705	1558560	845494	945213	520374	1020602	854210	1189347	578994	561436	791900	1187875	550722	903736	579912	444130	632253	606134	839000
HexCer 34:1;O2|HexCer 18:1;O2/16:0	4134571	6234216	4686272	3274430	3325498	3321486	3092972	4130370	3542163	4784200	5455574	7346934	4780966	5688454	5404594	10717810	5055708	8458420	8646151	7074957	8009619	8005542
HexCer 36:1;O2|HexCer 18:1;O2/18:0	1194523	1948634	1320084	1068991	984807	1100836	856038	1124411	1063583	1496555	1410142	1876691	1308346	1621400	1567986	2501687	1268193	1963280	2138662	1829180	1972967	2098866
LPC 15:0	1222565	1150412	1012746	682656	673024	821913	724497	1930404	684682	1591302	348752	518068	332726	293566	321409	802909	372308	570945	626659	595866	662580	687493
LPC 16:0	110463368	93015896	83366392	58716560	61804644	74954528	66398404	172291264	51899764	153948528	33945316	56651340	33788504	30178640	31164238	78613392	33918584	60459028	60430224	61373368	68445920	68113152
LPC 17:0	370789	379523	293264	265506	223020	265776	268516	658726	229129	764406	94621	156153	91157	89578	90653	185212	95759	178026	160300	177162	172078	175284
LPC 17:0 (2)	854057	696625	612469	450213	437622	581594	528154	1292724	394948	1077158	233034	340177	211688	198620	215468	500134	243489	356709	373315	383618	398395	403583
LPC 18:1	58969196	60231812	47352464	31404826	27190198	36870304	33636652	109703488	30669012	86265544	16349624	26427276	16492178	13146659	14133019	37616452	16727488	34232992	35513052	32399108	35400252	40794348
LPC 18:2	5311842	7988744	5720903	4545520	2891043	3725304	3859452	11580924	4635948	13761081	1859355	2755776	1858957	1631887	1666567	3334856	1750208	4170874	3529431	3554790	3695594	3919927
LPC 18:3	137755	195500	161384	114745	76992	90075	100326	269951	123462	303725	59417	87242	51944	47646	50457	106164	51305	127755	114243	113581	121060	137735
LPC 19:1	166501	177088	145112	120936	105243	122278	120188	275440	112102	303831	49959	62646	49159	44215	45532	85725	43969	83063	77516	76364	78660	87615
LPC 20:0	575675	504833	408397	304551	419609	447320	390492	740449	288224	706402	287995	381773	226389	277928	260579	565456	268637	414470	435357	406790	443546	419826
LPC 20:1	5897488	4690500	3849338	2800114	3372270	4181664	3694222	8221062	2562207	7410228	1477867	2370458	1389788	1440925	1335983	3296773	1477532	2564219	2674549	2590241	2832098	2853421
LPC 20:4	3587364	4658888	3848440	3220260	2505290	2693385	2551317	7184712	3082454	7680398	1343771	1755761	1285016	1286632	1281665	2116876	1314085	2597051	2201978	2209449	2232993	2642918
LPC 22:4/0:0	302564	264006	229964	183487	144574	198946	153928	735994	136907	415465	51359	70518	50640	40213	44639	92839	49209	92084	95100	84266	82437	123142
LPC 22:5	1096558	1249408	1000696	853444	711481	780400	776379	2073557	897728	2084835	413588	568810	410986	388173	438718	688891	393961	693674	663357	634691	696654	777717
LPC 22:5 (2)	627029	603658	575975	380462	284094	421197	342139	1354588	307766	903413	147796	218841	147130	114803	131511	304628	141492	275624	282142	231894	272203	334140
LPC 28:1	491731	593708	251529	257776	402544	317489	199552	454286	138282	588636	241483	407649	159967	318316	166188	777769	132721	450613	450717	426588	428496	411232
LPE 16:0	4285742	3750728	2710056	2071154	2486032	2992325	2525492	5358945	1976799	5162449	1370222	2134046	1150028	1426848	1072498	3019362	1098886	1968041	2089719	2465926	2333320	2311913
LPE 16:0 (2)	1585286	1511514	1039901	1185050	1184726	1137528	1176964	2614153	862973	3604420	948805	1170081	734012	846348	779345	1233596	743166	927126	818948	1303995	1197634	1244755
LPE 16:1	605138	755074	529021	588152	470919	451792	469542	931334	518278	1118982	414441	479796	374760	409801	373801	584729	367150	546635	490579	589180	562630	642128
LPE 16:1 (2)	346686	358667	278445	267932	186661	236997	200969	611050	203156	479936	173009	213649	168845	134636	148149	297885	157054	241766	243691	245956	270105	313904
LPE 17:0	453932	410580	304121	238673	338208	364870	295727	484748	215896	525574	106995	187992	75874	131682	81809	232822	80669	163072	155513	199320	182091	175378
LPE 18:1	1028482	1071097	860293	896718	1061434	992366	1065027	1009156	971283	1489196	550452	681547	611528	677540	697773	667911	606019	548560	484476	500881	614984	664072
LPE 18:1 (2)	6865012	6534639	5456789	4148264	3800490	5011527	4534867	11508410	3724821	9341445	2837406	4294145	2662388	2632224	2575216	6246140	2792912	4550150	4828574	4945832	5019046	5226794
LPE 18:2	1861059	2179433	1563821	1639593	1366025	1455862	1389595	2887641	1558015	3295211	890986	1044947	826797	862358	838666	1264489	780040	1127061	1051321	1134784	1130136	1275203
LPE 18:2 (2)	825574	845787	687217	642992	472151	652877	500844	1567453	485108	1117101	305429	356862	278852	286782	268479	478748	264148	374585	380774	408287	410243	475216
LPE 20:0	325518	246009	184297	156612	282513	291141	195406	338249	137491	305656	76015	121861	58535	89638	63447	152233	55065	114569	105716	127069	105593	122053
LPE 20:1	968880	1119261	824166	971859	911271	911499	709691	1201315	933711	1394607	633801	696826	660057	673650	677712	813589	557409	654736	644582	653669	655848	765755
LPE 20:2	226394	231073	185968	194023	185672	189756	170652	308857	189146	336566	107207	124420	109795	114866	110864	155850	95954	126404	117131	122904	128131	148438
LPE 20:3	752058	859913	620710	678888	590744	584317	543113	961194	657376	1179078	375373	434806	338656	392240	348012	530601	319736	403911	395169	435701	428752	486710
LPE 20:3 (2)	307698	332719	289305	299921	242998	271281	228614	514101	234927	459434	169918	191071	160326	171316	171114	225377	142328	167898	166815	174805	183689	222775
LPE 20:4	3614232	3508294	2982827	2952258	2060538	2742997	2064522	6683891	2210613	4380410	1518542	1442220	1524386	1321221	1408320	2181962	1231039	1500677	1513328	1428933	1656218	2079528
LPE 20:4 (2)	10048763	12372784	9252604	9507295	8705260	8467246	7793184	15150956	9735463	17164248	5355376	6271443	5256384	5788705	5476964	7467026	4819127	6330492	5836521	6240765	6710242	7332814
LPE 22:2	692021	685052	507378	561628	605915	585167	479409	760060	624102	904649	394294	461953	395930	465903	463937	510588	364218	401171	381332	421044	441190	522003
LPE 22:3	179022	190098	147150	161298	152082	155236	136176	218356	164988	256496	81487	94081	85325	85630	94071	105856	76694	85406	80631	83469	90721	106202
LPE 22:4	1657509	1619246	1249362	1381749	1323643	1393606	1186645	2022810	1340334	2277815	705976	814627	686629	718552	783768	914346	630821	754284	713743	782626	813413	883796
LPE 22:4 (2)	524703	469571	374147	423416	331669	400717	303355	936967	319504	530674	178172	175366	186075	168305	189710	245982	151233	157731	155454	162240	180884	233947
LPE 22:5	3087682	3540346	2915704	2758584	2819511	2728276	2588805	4537374	2714302	5387386	1815227	1980330	1675572	1941040	1811612	2261252	1525804	1903115	1840668	1965626	2066060	2202949
LPE 22:5 (2)	346076	449185	374141	403191	415930	365429	387320	449274	459759	539294	228181	200300	212702	220871	281742	214762	248393	183790	215258	197078	229394	254647
LPE 22:6	4403448	5011518	3724952	4021492	3601882	3546494	3313556	6072304	3886577	7152150	2039325	2306410	1959346	2051061	1989554	2750015	1779483	2370724	2199429	2339936	2490247	2906916
LPE 24:5	999313	1091310	801664	921354	916727	919327	745458	1172230	869373	1344534	455816	512914	507637	540751	532448	622607	446545	503498	492542	510537	506815	607614
LPE 24:5 (2)	307230	256934	224844	237953	212468	250923	172652	401411	179566	305479	127488	118717	124695	120144	149344	153132	155566	176968	99852	96795	186879	139831
LPE O-16:1	4359612	2537982	1999100	1813856	3102742	3466132	2531246	5682968	931140	4161602	1263628	1880859	602646	1373169	696405	3189848	856213	1820676	1950249	1885119	2086258	1883162
LPE O-17:1	201821	125609	94809	84440	145252	163411	118298	263034	51117	196408	57337	80286	26376	58864	33430	133103	37057	75152	82229	85582	91796	78668
LPE O-18:2	2176351	1078702	915088	925750	1547816	1827461	1280387	2631170	514045	1964364	505122	780298	287236	582950	326434	1170231	379078	706962	728844	816650	867686	779514
LPE O-20:1	1183210	1382362	856885	807188	1027326	913344	705544	1242386	568731	1370074	844307	1158762	690742	975918	880654	1701278	708760	1201771	1214035	1149269	1246868	1120265
LPE O-22:1	210420	263910	171996	130372	186718	156058	127108	228770	110632	253400	147846	204881	116109	159044	160277	320532	122470	223577	218750	193971	226250	192304
NAE 14:1	1632817	3805325	3761770	2575386	2222718	682439	3031453	1347191	2998496	1860969	1262610	2830805	3160768	2237730	1401652	1294669	1962104	2213890	864061	855054	921862	4746048
NAE 16:1	112132	122292	93737	91498	96360	100500	90857	113672	92099	116077	115243	128442	102175	121920	96994	177807	99173	140033	132461	117488	127360	159198
NAE 17:3	9825452	9358562	10292875	10222456	9183297	9188745	10565110	9870580	10237399	8295366	10716210	10056381	11766451	10521623	10921375	9760512	10439871	9535929	9454667	9186707	10423255	10709043
NAE 18:0	1121118	1261804	752259	698440	1087862	935406	681623	1099887	583122	1015655	797664	1082480	584328	928036	593035	1945372	661965	1316879	1114634	1061089	1053502	1089782
NAE 18:1	846051	616033	342295	393142	850047	720176	402065	946983	235383	697241	234124	412293	148685	319823	138808	597584	152801	301593	466723	335214	361095	313908
NAE 20:1	344882	1204108	1592134	754627	813406	186855	1312258	346154	852581	517847	258128	1565434	844427	509532	263665	442633	883111	543454	225019	194363	335940	2731670
NAE 21:4	271806	536053	542562	403139	407826	150804	471431	303775	456361	363538	214942	477187	478814	438161	295305	249973	404736	406004	170004	168523	177704	740575
NAE 22:4	171879	442914	517889	259441	319931	85413	464514	166683	260655	219237	68068	481564	216222	155290	137529	158234	247379	162616	105858	67472	125426	805251
NAE 22:5	117869	651179	403187	236851	254821	97282	439990	191082	255347	551439	223260	611600	187825	114156	93976	123004	324296	123560	65756	67393	231466	1152129
NAE 26:5	5461352	9532762	8321047	6855052	6282144	2362528	8490242	4822764	7861146	6044438	4586406	7676638	7861336	7036745	4788276	4806419	6035745	6311268	3309375	3194322	3553043	9896004
PC 28:0	21152888	28006656	13556866	12583759	16029184	13755182	10015957	20042678	8341690	26797384	17891256	26467232	11068685	21746506	10361559	61487676	11401275	31125276	29384154	28450688	28647572	28487448
PC 33:4	1899308	2338656	1633109	1506146	1746780	1665460	1385365	1587125	1261442	2101462	2710562	3248939	2008859	3129799	1686462	4461578	1987427	3720993	3181704	3230918	3120070	3261924
PC 35:5|PC 15:1_20:4	50243164	73249392	35877200	29512730	42078348	35634152	27936814	41562248	22074384	61188256	45106224	63017484	28069200	59642008	24497630	125518320	29293310	81409312	75966256	65794288	67092100	71855984
PC O-33:0	4996405	6138288	3336184	3092056	4227782	3497950	2426248	4959329	2045030	5898873	2810132	4056838	1927032	3223253	2236472	6736946	2063014	4564269	4310324	4180278	4580198	3941190
PC O-34:4	1082897	1226870	617670	636556	1111590	897602	591216	962448	380987	1273711	580839	903391	430798	751355	282883	1338498	389668	930322	906173	934229	934773	776042
PC O-36:2	52399908	58934496	29410472	29253936	47918880	37064768	22950926	47664456	17434490	55440304	35658128	50474908	22183712	40692000	23603834	85734480	23431178	55645784	52025656	51064012	53267748	50460824
PC O-36:4	24486710	30147008	15085997	14424870	22927682	17971524	12053805	22749772	8222734	26877784	15720003	21996688	9955296	19676806	10125530	40370980	10350300	25862716	24916000	22147966	23763422	23985684
PC O-37:7	24350476	29435818	16407249	15699084	20473384	18187960	12806201	23092164	9820314	28188824	14704053	22054884	9442930	18026088	9372634	37777040	9718296	24396084	22655178	21590810	23160412	22540344
PC O-37:8	2714594	2586437	2674652	2832787	2570323	2701886	2941518	2667684	2478100	2590005	2632950	2548375	2556442	2441572	2444745	1876152	2431461	2222932	2336304	2507143	2279118	2286006
PC O-38:6	4687312	5726323	3420054	2993674	4663130	3730730	3117965	4440830	2138663	5058223	3450451	3964017	2437602	3758248	2500857	5964442	2431339	4674206	4045420	4180777	4320040	4516555
PC O-40:6	3718432	3787614	2256646	2286746	3247278	2902800	1840612	3409824	1318798	3873396	2036592	2940456	1330646	2476502	1600219	4111445	1469585	2951322	2994622	2690130	2967876	2897806
PC O-40:6|PC O-22:6_18:0	6715052	7253293	4587706	4845354	6139290	5388260	4052141	6174266	2948067	7165992	3973152	5300105	2936567	4577940	3298509	6839253	2990886	5194859	5494120	4878414	5496957	5136418
PC O-40:7	3006565	3108553	1840491	1800391	2736048	2346518	1509695	2720670	1028896	3217268	1909180	2612748	1267510	2363672	1324126	3859664	1265032	2900385	2712893	2633093	2763122	2510681
PC O-41:11	1108494	836386	1315031	1286862	1128239	1197326	1476571	1074901	1532522	783113	1216646	1098413	1632084	1105729	1537009	580636	1601621	767270	989192	1016398	880435	1007106
PE 32:0	9864251	9879701	5482900	5947720	9045184	7449125	5014904	10323256	2967276	11461314	3912566	7164236	2074080	5134064	1966212	7933844	2229160	4940756	4457388	5692793	5759386	5020482
PE 32:1	7896414	9659937	4810965	5203418	7517613	5916042	4655480	8215782	2996737	10002742	6851282	10206902	4131939	8813235	3588325	16665494	4031057	10204278	9455040	9576627	9492685	9394127
PE 33:1	3131654	3627744	1844236	2022518	2740864	2206644	1521154	2844839	1084743	3720338	2009938	3064996	1197715	2623502	1116240	5370718	1359353	3216661	2968408	2940138	3009369	3147451
PE 34:1	82979432	94300352	48710704	51723216	74580960	61319752	42821016	76476424	29849144	95076216	66523324	93983528	41824936	80612064	35821432	150606640	42923332	101298816	90977328	92480760	88351952	94217112
PE 35:1	7885013	9158920	4627438	5404266	7613730	5715776	4237997	7651008	2768339	9269766	6291838	8672797	3783269	7583249	3050377	17121306	3571154	10752702	10208149	9256455	8766684	8853701
PE 35:2	4792856	6668336	2751863	2975514	3724578	3325631	2548936	4358535	1786851	5644486	5249876	7396061	3125940	6390831	2745753	13572246	2958480	8591535	7786728	7024288	7161430	7428618
PE 36:1	90596928	102064176	47692780	56376336	82927176	65925440	43244404	87444456	27862948	106189184	84949360	118593768	45490032	103614944	39478136	221044464	47861876	139110448	125128552	111413592	119967632	126530984
PE 36:2	89001104	112893256	58729260	61175720	78288568	64087136	52727376	84151224	39019448	109416688	114323944	153361808	77019328	135825440	66474208	262892912	72980848	180183056	170887648	151051840	160472224	159804608
PE 36:3	24723906	34102484	16873754	16158764	21285854	16167466	13148876	21571432	11071349	30165958	25899514	34810336	16431424	32541418	14470972	72269560	15967105	44723972	42455464	35958772	36217632	40278692
PE 36:4	22663036	29799690	14474409	13891363	19777186	17238668	13087165	19647914	9454315	26853818	15185062	21710058	10361264	19954948	8547235	44411740	9383230	27152958	24549212	22507542	24182180	22583728
PE 36:5	947048	1420531	600349	562982	873125	698315	437578	815543	370222	1136026	956227	1377627	604339	1223570	511399	3206068	556513	1842229	1675332	1460473	1545088	1532290
PE 38:3|PE 18:0_20:3	4611214	5445442	2587331	2525880	3916653	3044074	2387536	4516656	1504363	5316262	3215004	4508576	1808374	3995408	1501861	10428967	1623734	5514521	5396739	4669048	4722280	4924095
PE 38:6	7302426	12106050	4809811	4267612	6165134	4854298	3947864	6548352	2972118	9185644	8478456	12336888	5476350	11101386	4894704	29117060	5404313	17067938	14726189	13069555	13009928	13389852
PE 38:6 (2)	9052085	13011816	6859528	6261863	9255823	6985683	5401785	8330724	4607028	11162366	7750122	9726460	5056917	9057146	3755388	18811308	5022274	12077262	10927396	11155906	11065842	11531299
PE 38:7	437674	690022	274257	265004	416864	301006	234866	386249	168088	552732	426068	670531	259874	552701	241136	1491964	247999	854910	740845	629386	678173	733383
PE 39:5	2261887	2692626	1335492	1179649	2099382	1751336	1119406	1876848	849027	2540296	1590864	2041865	989306	2021000	837912	3898686	1096567	2850372	2308490	2320450	2221586	2197199
PE 40:5	28434852	33185164	16443837	17723236	24567426	22392688	15405575	25327164	11347211	32500124	21407528	27231838	12469430	25176112	11664164	47470496	12759945	32273282	30063950	27840010	27764540	28192242
PE 40:6	30363252	36995228	22036206	23623266	29235880	25506688	20716630	28989484	16498151	37198692	31902654	36063628	20541208	34514532	18885546	57062144	22327496	42160012	40598856	37848416	38490940	37304056
PE 40:6 (2)	8189320	11357820	5438775	4856672	7320910	6043488	4284832	7121450	3549457	10211360	9076460	12884204	5478899	11732392	4664643	24851940	5710470	15482302	14391907	12609283	12708476	13056045
PE 40:7	14161020	18755570	10253486	9563398	12424670	10897436	7984671	13215570	7202117	16790948	15509739	18518520	9550710	18477204	8538563	31760484	9602253	23925900	22115074	19279024	20625004	21119562
PE 40:8	651334	997698	399592	330568	550883	419431	330839	547892	233528	816679	497676	750264	272531	614753	232540	1674819	274143	886771	782503	841346	782163	804994
PE 42:5	1087188	1642958	697927	675494	1090206	845518	575940	1140907	425954	1443206	769280	1133548	470730	1051116	359947	2292409	469628	1446411	1277934	1161689	1172566	1269702
PE 42:5 (2)	2420978	2493537	1408172	1619159	2072310	1622696	1237499	2298562	827880	2867632	1138129	1655299	664523	1538452	637937	3239751	696692	1743733	1670264	1590483	1719264	1631404
PE O-32:2	4001662	4998530	2647658	2401357	3444630	2782790	2129416	3680652	1607475	4825470	2632862	3980840	1820140	3239180	1712788	6682520	1840502	4262258	4315954	4366920	3833430	4044262
PE O-33:2	1802654	2254064	1194947	1012782	1527730	1312626	938910	1727038	729337	2009684	1023341	1407157	633273	1158905	708568	2271762	737135	1637901	1447933	1430467	1436715	1593744
PE O-34:4	644958	835671	402725	360444	548299	474726	356206	536144	263808	730966	381205	492818	232924	570647	244296	1148034	287229	717666	691688	535893	544525	644856
PE O-35:2	1510217	1970930	955900	910451	1358782	1114890	725006	1477093	656419	1879937	949120	1325578	597511	1202668	525070	2772105	644869	1621511	1468427	1451276	1575880	1448732
PE O-35:3	1120518	1420973	780797	713677	925925	829458	683375	1088555	494201	1430071	786384	1077570	499101	890697	509524	1682185	563926	1133789	1151881	1044615	987020	1067477
PE O-36:4	6464089	8541069	4798732	4277530	5704102	5117200	3408641	6617864	2765240	7676123	4325598	6048835	2770540	5088906	2729272	10838760	2873028	7197917	6889705	6268332	6539354	5938264
PE O-36:6	16688045	20631830	12278982	11208578	15986146	13206835	9700043	16750807	8030381	18966462	12987586	18085574	8808138	16094638	8841109	25536544	9941222	20705266	20242160	18220262	19576238	18190266
PE O-37:3	547497	835407	371727	334584	561248	455825	337101	593189	260599	763308	456580	569602	273737	492722	282388	1198383	320811	691616	742232	627401	699444	686876
PE O-38:4	5677755	7442962	3664684	3404402	5044053	4121002	2980856	5465684	2175126	7192547	3473122	5059152	2199320	4064311	2075039	9734209	2469089	5914366	5477431	5092275	5394334	5618722
PE O-38:5	14555085	18360410	10397098	9510899	13182963	11044039	7964473	14392179	6136112	16892002	8680853	11761120	5489894	10116028	5408204	20388712	5369362	13639131	13372257	11877353	12995741	12643579
PE O-38:6	49691544	63897016	36047556	31569032	45791268	38797748	27526926	50442632	22091520	60767468	36944492	50301500	24960644	48139112	21708500	93154088	25026566	61799636	58315300	52731372	56614288	56338124
PE O-40:4	1010995	1363883	752731	685842	946412	735572	575156	1089318	436768	1205995	601724	802441	405643	690466	428443	1598987	401142	1018990	921600	920211	910226	881594
PE O-40:5	1978868	2658582	1363488	1368446	1841222	1473028	1078814	1970418	711980	2355820	1197947	1647093	701907	1316214	731114	2973034	785811	1914746	1844251	1644050	1902393	1804747
PE O-40:6	20344580	26669574	14522205	12903534	18407990	15417444	11660915	20615474	8509119	24380464	13222441	19626328	9033597	15300809	8336291	34539188	8770648	24303822	22922790	21338738	19978672	20331870
PE O-41:5|PE O-19:0_22:5	10690815	10832981	6275952	6445682	9902203	8421627	5368875	10132272	3578851	11127422	5378330	7671567	3530844	6189359	3727083	11527841	3812766	8128879	7506940	7229554	8052982	7430396
PE O-42:6	949235	1199347	663152	592832	802676	680493	513617	872337	363890	1131662	625018	953755	298016	698259	450778	1861017	358144	1030697	967413	916831	867904	896763
PE P-34:1|PE P-18:1_16:0	38555568	50105184	26658374	24052634	35268920	28647268	20894420	39570272	15403285	46221128	28032626	42311104	18461448	34466224	16583207	75961664	18027542	51170496	49566324	44489108	42033328	43189088
PE P-36:2|PE P-16:0_20:2	12765548	16853254	8329422	8774612	11835166	10068219	6962769	13312497	5438592	14992314	7764360	11007785	5074726	9253291	4543301	18145354	5545327	11727359	12039603	11523772	12042001	10975897
PG 32:0	1765415	2218834	1139482	1122411	1668800	1248866	997458	2120718	682744	2303490	2834991	3898660	2072661	3535108	1784568	7598569	2006501	4771468	4585193	3838802	4243709	4238910
PG 36:2	2216390	3627830	1752187	1526140	2236626	1732056	1411493	2291500	1484675	3653989	4378200	5888676	3541950	4937036	5342508	8109317	3363757	5971365	6470616	5659496	6076877	5526270
PS 34:1	9408842	14555600	9641511	6761465	6683599	7134687	6690442	9257916	7000166	11857133	7775352	10307594	5431702	9137389	5734196	17794228	6210150	12362278	12010758	10311669	11772529	11957549
PS 36:1	25603630	38446504	25853354	18654404	18760880	18839590	17320890	24118930	19199358	34699008	26301188	34806016	19334262	31296016	18604614	55840524	21665552	39319688	42347088	36044192	39286044	39104756
PS 36:2	4189207	7858507	4658782	2961646	2890362	3055121	2978858	4343583	3331791	5964968	3635509	5197248	2655612	4488966	2387261	9046056	3197558	6708679	6286500	5137308	5989418	5969440
PS 38:2	1491732	2349992	1371073	1120552	968380	1216066	970265	1359096	1028525	1959187	1229285	1692448	933445	1485506	844132	2549858	1046541	2063021	2102396	1692863	1855923	1880241
PS 38:6	310797	509095	325494	246870	254010	272575	261578	352300	239622	427598	336978	436537	262222	401850	256448	885901	278614	597307	620079	482453	504532	535690
PS 40:1	637868	1050158	584730	534824	515050	465718	419080	688867	476764	963360	666078	940024	540517	878195	533635	1874349	623033	1174714	1187553	1005719	1113928	1156495
PS 40:2	1028951	1585207	958677	715904	810945	807418	630498	1083612	762411	1190488	869714	1376162	785200	1148937	713767	2727306	815876	1622147	1695067	1384206	1652986	1522869
PS 40:4	69894	56608	69076	52187	31138	27878	47182	99604	106294	77678	86833	56894	83586	84168	69541	143878	111881	103074	72732	127987	141746	99623
PS 40:5	5105987	7955296	5583062	3447750	3872944	3640586	3502481	4613558	3681244	5653984	5901293	7669850	4066175	6218212	4144792	12697705	4698994	9207147	9096981	7361666	8102836	8861915
PS 40:6	257470	490318	314372	190381	167292	187100	185296	294900	206511	349801	369846	458932	266837	397684	252434	944333	265296	629640	575449	531504	579241	595469
SM 34:1;O2	534800736	602379264	454243264	433477536	511751072	465865312	415727936	550647680	375255680	608871040	381527488	469234592	312568032	436139360	309809568	605572160	319253440	484345920	484790208	446110464	463011840	473254304
ST 27:1;O	2929254	2729214	2757017	2635036	2628609	2332367	3304468	2958382	2863302	2782213	2993388	2267142	4004390	3302449	3174590	2509818	3678665	2229072	2265665	2250414	2727522	2549202
TG 45:0	708247	659186	578072	545760	594170	595837	580220	719298	409046	640618	579660	641404	476916	653115	535235	830035	659115	738189	750486	726854	671149	664995
TG 46:0	1730922	1786620	1644726	1648790	1945514	1764835	1729761	1647587	1488567	1839536	1955232	2051737	1654203	1973826	1677840	3393113	1656440	2528229	2439506	2000426	2009733	2174724
TG 46:2	648179	736682	577646	677386	689005	657988	580557	626888	543341	780678	698900	723283	574436	776496	599439	1136774	694536	797037	815633	832876	844634	811881
TG 50:2	1158737	1231555	1162533	1195127	1339426	1226719	1201355	1121449	1076584	1236952	1446504	1441998	1067309	1550203	1338430	3422623	1292706	2572574	2323246	1384825	1482735	1719688
TG 51:1	612323	596318	422460	415530	655861	573464	546500	473228	405476	493107	766760	747302	538069	732903	678470	1931238	642798	1370384	1327446	627426	792133	893117
TG 54:6	528622	623494	507007	515728	582546	578625	452988	538536	405786	565458	543390	556664	423936	620405	471141	824318	442417	727265	677254	605518	735440	658877

## Sheet: Lipid neg
	KO1	KO10	KO2	KO3	KO4	KO5	KO6	KO7	KO8	KO9	WT1	WT10	WT11	WT12	WT2	WT3	WT4	WT5	WT6	WT7	WT8	WT9
Label	KO	KO	KO	KO	KO	KO	KO	KO	KO	KO	WT	WT	WT	WT	WT	WT	WT	WT	WT	WT	WT	WT
FA 15:0	51523020	40271828	24354280	24353714	50016108	41241688	25057022	46806584	14250385	47505032	6765620	10831563	3173677	9516460	4203912	14003737	4061668	7755635	7325608	10426069	9934171	8116924
FA 18:0	2460514816	2301054976	1614035840	1702250112	2482954752	2212522496	1678841088	2397211904	1286558080	2577557760	853296192	1094698624	520743520	964695744	711609024	1255226752	649234560	931373504	901155136	1109867648	970832576	947320896
FA 18:1	177804496	138902592	98219688	105379336	178140704	159975456	104828512	170361168	64597844	170044560	31116024	49882532	17969816	41666276	16155609	57522308	19058478	31473456	30840284	47715372	44431252	37519216
FA 18:1 (2)	4908220928	3871448576	2525115392	2824253184	5001256960	4283375104	2868620032	4600637440	1798514816	4661983232	1142376448	1845996160	540097472	1471681280	603541888	2105397888	679135680	1214926848	1197824512	1719666048	1575957248	1332052096
FA 18:2	29382718	20356212	12177764	12964921	26693002	22263132	12582334	25401848	7314678	25203376	3227243	5584344	1436838	4575492	1805674	6703145	1829659	3452220	3185298	5372754	4950442	3905122
FA 20:0	43572916	45650288	28031900	26019992	41842988	34767856	25995748	46969848	17607934	52504116	17924706	26295122	9626886	22321704	12752430	36726084	12749155	23615178	22426858	27153154	25895918	25345100
FA 22:0	18069104	17207614	10552650	11585926	17078756	14950193	10209344	21255572	6964489	21855324	8247622	11923674	4614688	10113619	5751291	15012343	5950588	10391313	10329092	11532301	11582068	10624176
FA 22:1	52212296	53115792	29872040	29997842	47190560	41323152	29302468	55146728	19861298	60291004	20370934	34367316	10522984	25754272	11169347	46563228	13143340	28677402	24824558	32492800	31447300	32003630
FA 23:0	1495888	1304366	1057576	1115190	1576484	1273905	1044260	1660541	789376	1687472	1024508	1413491	601609	1136976	1009466	1333950	851247	1113444	1091728	1118238	1220592	1127980
FA 24:0	13710005	12545102	9806395	10179320	13117965	12088090	9708388	15415834	7320927	15728869	9523054	13263526	6111790	11072864	7957186	11873955	7653198	9877961	9918955	12182543	12052706	10705371
FA 26:0	1910323	1723711	1726099	1760581	2120370	1782949	1860197	2190408	1518684	2266001	1990917	2734605	1334542	1998807	1596606	1950142	1597812	1669679	1658733	2127720	2158825	1908099
LPC 14:0	1204924	1246199	1229643	710522	590967	706259	761396	2194702	682336	1507558	442959	695335	391834	379424	483657	875450	534005	805641	857973	745124	851683	853076
LPC 17:0	437710	204141	191220	201466	568752	506034	251528	333514	121739	301542	48431	61051	22376	56999	30992	76597	35433	60976	51202	68753	64770	58440
LPE 18:0	54257836	45824604	35840176	28485760	44003544	45148144	36510536	58954112	25084250	63234004	16444714	26801226	9933163	22959686	11625560	33965412	12133567	21054926	22950242	28627972	26474142	22094418
LPE 18:1	25332312	24232304	20653020	14935897	14904548	18962904	16033781	39724592	13228427	32213352	10701322	15852491	7699674	9806314	8782332	22165388	9171998	15854037	16853078	18282742	17074712	18260756
LPE O-18:1	28790980	19471200	14999685	13292970	22295636	23560254	16665333	35256008	7932330	29606188	10237360	15393903	4816825	11810269	6306658	23868666	7449893	14844535	15579789	15314739	16645973	14170824
LPG 14:0	9462	6592	9506	3813	4511	5763	3383	20023	11304	15536	22861	22604	20696	16062	33984	40716	36767	34420	35417	29893	44785	35892
LPG 16:0	491472	404014	420712	276124	251537	293434	263033	727956	215478	416861	189165	299776	143990	209997	208230	468642	223899	234172	248104	319321	359855	336131
LPG 17:1	19784	37181	19260	17542	15320	14975	13147	24173	17011	52357	54208	71181	54582	44471	67245	95440	72818	78134	120667	85507	109930	84742
LPG 18:0	1323387	790225	646067	504522	602876	799730	597326	1510680	369412	1095553	243490	370160	148167	278364	175245	624183	232888	276860	366604	401908	436393	392720
PC 17:0/17:0	2518982	2788930	2268964	1972657	2472791	2082553	1791198	2532408	1627212	2711167	1431735	1755994	978576	1696962	1125177	2722561	1156047	1839239	1888182	1858895	1788618	1624622
PC O-16:0/18:1	17880700	21513468	14344558	14684366	18521534	15905256	13287005	17806886	10907903	21830094	18562910	22312374	13317648	20900920	16213279	30861808	16153658	23850884	24334658	22266314	21617950	21774252
PC P-18:1/20:4	1648127	1636593	1083664	1021713	1574362	1251083	1000566	1414004	791219	1771478	1197334	1460082	876364	1400464	968782	2431121	854730	1618151	1497638	1497888	1561244	1469295
PE 17:0/17:0	346038	341775	198220	177995	313660	243741	135475	335439	108816	452476	118626	205170	40801	138412	51294	315172	85888	225144	151026	167506	166065	125178
PE P-18:1/18:1	61702568	70707728	45347548	39433100	56365904	49245460	36569336	60512772	30356412	75981360	49305292	69173952	29092088	57514248	32949044	108659216	35974504	75348688	69745392	63201816	68007464	65179088
PG 10:0/10:0	106097	116162	99764	94474	99652	114737	75306	144458	80864	155897	75589	74494	47164	76246	58314	95191	59058	74570	59861	79750	76229	77817
PG 17:0/17:0	1674529	2658079	1462388	1254867	1689051	1239622	995656	1734550	915646	2790054	3191354	4276678	1646924	3406320	2836000	5982577	2154552	4030078	4769736	4146974	4788832	3919120
PI 17:1/14:1	127691	184774	78797	82219	129899	95842	63471	102162	61602	167124	151793	220571	100725	184309	170883	273528	128430	217647	209977	183345	200741	173787
Cer 18:1;O2/16:0	9404609	11424166	8093019	6967167	9495920	9147439	6631799	5792120	6665289	6414506	7690576	7845426	5443056	7425604	6190041	10559960	5922389	9417929	9117510	8452044	8224032	8289264
Cer 32:1;O2|Cer 18:1;O2/14:0	4263754	5400102	3332653	2837717	4509204	3982556	2672185	2452219	2403171	2871553	3279099	3717754	2340768	3605643	2448757	6067791	2595423	5046201	4813984	4105823	4190622	4121687
Cer 33:1;O2|Cer 17:1;O2/16:0	4336170	5674386	3163594	2778223	4487672	3705852	2545622	2489588	2255373	3049753	3118528	3640406	1785986	3468737	2139032	6197913	2162798	4769388	4637644	4048731	4031130	4020749
Cer 33:1;O2|Cer 18:1;O2/15:0	714662	896125	496521	449364	677802	568827	429272	376194	362554	443204	500875	577748	293313	543302	344564	961647	361030	723829	693357	636086	643758	646630
Cer 36:2;O2|Cer 18:2;O2/18:0	6635584	9009940	5004406	4218998	6626430	5996258	4078959	3761264	3681936	4027416	4915736	5693954	3317406	5259545	3609064	10478015	3515044	8742960	8854318	6402640	6531138	6697682
Cer 38:2;O2|Cer 18:2;O2/20:0	945391	1307912	636532	486709	923671	711983	430348	474542	351532	564992	650970	758499	306705	744377	358161	1679936	421050	1267243	1219696	930335	1004333	953157
Cer 42:2;O2|Cer 18:2;O2/24:0	2237124	3331748	1315950	1174758	2387969	1715566	1069708	1197262	928329	1516995	1622524	2173016	856223	1931438	956977	5425831	1064372	3365364	3264016	2330598	2640648	2501110
CL 65:1|CL 15:0_16:0_16:0_18:1	290530	312658	150147	140754	231963	189579	144471	234649	97562	333852	132590	201691	75608	156171	91161	309455	96264	240407	181320	171727	189757	142567
CL 66:1|CL 16:0_16:0_16:0_18:1	5790917	5942568	3682645	3726393	4996382	4418820	3615086	5108129	2583099	6359447	3571127	4335136	2246843	3637216	2297534	6901424	2641908	4858232	4480622	3984277	3949643	3607365
CL 66:2|CL 16:0_16:0_16:0_18:2	1323544	1678428	935224	873963	1191046	1007590	875242	1371326	563655	1591034	994268	1252791	581083	1111782	587323	2170218	709195	1445296	1352024	1369408	1295606	1238860
CL 66:3|CL 18:0_16:1_16:1_16:1	159596	226293	133351	171257	149557	138221	126991	166978	117094	210791	367910	437677	255308	427384	250419	557827	277797	484054	418187	492593	436836	430799
CL 66:5|CL 16:1_16:1_16:1_18:2	308002	471606	214608	198298	283828	248405	174943	308071	139291	396400	321806	397841	164099	393721	161322	924736	202590	570364	458852	475903	415734	447790
CL 68:1|CL 14:0_14:0_24:0_16:1	2612185	2907672	1821002	2181450	2618613	2170618	1687706	2492426	1106447	2973841	2143562	2528510	1156336	2289854	1124809	4102222	1270452	2724030	2618108	2710596	2427258	2400404
CL 68:6|CL 16:1_16:1_16:1_20:3	1038975	1480144	629522	663240	956948	711970	620529	989048	453395	1372932	874417	1198321	417155	1043923	431340	2232584	537551	1419167	1286630	1255022	1170618	1142023
CL 69:2|CL 16:0_17:0_18:1_18:1	821826	900723	453524	531773	686970	623817	448455	760911	290005	908826	586651	725046	326015	723332	304931	1485118	374969	958134	816281	831075	763302	791318
CL 69:3|CL 16:0_16:0_17:0_20:3	515120	597112	310124	345711	491526	389723	295163	460267	186728	614066	405021	592434	228941	477271	212356	1070834	261934	702628	555389	569445	562796	505233
CL 69:4|CL 17:1_17:1_17:1_18:1	704235	951060	430570	447402	584737	495042	377842	618140	315650	877653	740320	936424	394856	940923	359165	1876151	457766	1211064	1024068	1088329	970290	1002078
CL 70:1|CL 14:0_14:0_26:0_16:1	404952	511952	326656	291418	398649	353652	330991	410156	252571	507650	467876	537476	346109	522712	356562	750800	336986	560090	500687	494558	519059	513495
CL 70:3|CL 16:0_18:1_18:1_18:1	9337179	11174513	7276989	6849520	8240547	7167312	6365262	8327034	4990309	11672035	13728424	16710012	8521731	15701758	9010576	25947340	9303537	18054674	17072820	18036626	16195777	17592102
CL 70:7|CL 16:1_18:2_18:2_18:2	1865317	2651670	1242372	1108147	1611540	1437496	1096980	1766893	736373	2296806	1243661	1752785	655561	1525211	674778	3254608	818398	2151736	1962008	1813075	1848624	1635678
CL 71:3|CL 16:0_17:0_17:0_21:3	377838	401991	200955	232835	331480	267252	193265	360746	124341	400004	244364	348273	140114	300462	122325	644394	167769	409189	369719	391727	346300	355547
CL 71:5|CL 18:1_18:1_18:1_17:2	1757425	2153714	1127191	1045279	1491452	1276412	907156	1587984	649239	2075091	1692318	2148893	815933	1964858	711716	4077948	1037277	2824395	2386470	2345710	2099967	2150380
CL 72:1|CL 16:0_16:0_24:0_16:1	9990023	10975915	5941948	6991873	9091696	6992488	5731977	9253771	4264241	11763394	8298372	10334689	4829357	10638175	4780900	17786954	6275254	12198848	10827584	11363465	11401711	10354494
CL 72:3|CL 18:0_18:1_18:1_18:1	4778844	6126569	3801404	3568797	4680428	4030094	3072915	4598036	2529472	5873975	5902914	7318520	3653207	7207360	3399314	12182444	4170780	8529458	7669361	7495232	7238446	7184400
CL 74:5|CL 16:0_18:0_18:0_22:5	2496302	3074824	1927990	1695364	2039205	2104008	1506004	2432312	1195382	2833854	2407241	3176900	1304341	2611944	1271135	4768419	1741893	3702843	3433545	3386054	3073078	2871940
CL 74:9|CL 18:2_18:2_18:2_20:3	479444	643768	311570	262781	410768	361614	264595	455445	188102	576174	386014	492028	198318	436491	189366	848785	226892	576262	504891	516962	462731	457129
CL 76:1|CL 16:0_16:0_26:0_18:1	1086031	1058398	597337	681400	1084081	840492	608999	1034529	419818	1292622	741631	991688	378435	871052	353112	1630408	452466	1033882	901384	886562	894600	887754
CL 76:1|CL 17:0_17:0_24:0_18:1	4311973	3136384	1915105	2503075	4151456	3365647	1880690	3910476	1271255	4017846	1649416	2411359	885229	1924682	938123	3837049	1067695	2343236	2308488	2220400	2126116	2213542
CL 76:3|CL 18:0_18:0_18:0_22:3	916246	1267304	603313	601277	848779	717106	554151	918691	390142	1156309	893591	1197614	481737	1070116	466458	2368040	594968	1316651	1435089	1143458	1183062	1184743
CL 76:3|CL 24:0_17:1_17:1_18:1	2613054	2857156	1578339	1832881	2392308	1715980	1570875	2307122	1227866	3100255	2340315	2869623	1426815	2992104	1410935	5022044	1722754	3300022	3178802	3334435	3109725	2929916
CL 76:9|CL 16:0_20:1_20:4_20:4	8423250	12195352	4135904	4434943	6972839	4817216	4581327	8496955	2730536	10605309	5392332	7179950	1798384	7088093	2260712	12386007	2318886	10275648	7367634	7082048	7672323	6914204
CL 78:1|CL 16:0_16:0_28:0_18:1	567861	579205	413201	443164	340006	447168	385653	525175	334110	619654	537233	583166	362802	664796	331244	936820	402590	719359	681843	651257	669332	636881
CL 78:11|CL 18:0_18:1_20:5_22:5	48106080	66324880	48478528	36315804	59765876	42590924	31103978	45417464	31862806	56478112	44805836	45951632	19833908	45647740	24956006	45460192	26712720	51277212	51105300	49982344	42917476	48329680
CL 78:3|CL 24:0_18:1_18:1_18:1	10546592	12382779	7162199	7047670	9651792	7635978	6309181	10310098	5184762	11871500	9430646	12571161	5627475	11098724	5687926	18506588	6447640	13005669	12819497	11805651	12094613	11720862
CL 78:3|CL 26:0_16:1_18:1_18:1	3637214	4064632	2218964	2363028	3511867	2864621	1940046	3190276	1539716	4308814	3116572	4241784	1796722	3978056	1679705	8142261	1962178	4835336	4485628	4386608	4412335	4231196
CL 78:5|CL 26:0_16:1_16:1_20:3	9182453	10884976	6227432	6567533	9052513	7196022	6045637	8811194	3945840	11268531	7874880	10167485	4067580	9349694	4211911	17694250	4813616	12347790	9712299	9912455	9933643	10437010
CL 80:5|CL 26:0_18:1_18:2_18:2	607796	575640	316850	433135	642002	533352	325621	527397	232856	614096	331098	407403	184891	367044	168818	755466	213252	499439	445727	472174	428804	371659
CL 80:7|CL 18:0_18:0_22:3_22:4	13095027	11867009	6261746	7685200	11985749	9338309	6130652	10747532	3941720	12441635	6454130	8484393	3301482	9172462	3434570	15146292	4178551	9950464	8437709	9245320	8887788	8555347
CL 82:3|CL 28:0_18:1_18:1_18:1	6453830	6420099	3976885	4497961	6663745	5055976	3746029	6788427	2624134	8072783	4017854	5964920	2087946	5022104	2140196	9303060	2422965	5483198	5225708	5435059	5464710	5039744
CL 82:5|CL 26:0_18:1_18:1_20:3	1988824	2152681	1348801	1404194	1947396	1584385	1272514	1917086	967509	2358291	1076917	1470142	662437	1271248	606767	2348885	650667	1505590	1483223	1422564	1388124	1415960
CL 82:7|CL 24:0_18:1_20:3_20:3	18392122	21772150	11387808	12477748	15893350	13043916	10250490	18916494	7333798	23454580	10991694	14705575	5206679	12448904	5851666	28803252	6668108	17315140	15933886	17425068	15542750	14022634
FA 14:0	196136112	167680224	89897152	88108032	184426976	149539984	84972696	179417184	45968884	195218720	35105828	65024236	14280054	51724232	16987770	86965064	18997684	47289256	44498440	62996264	59370956	48377748
FA 16:0	2682345728	2225850880	1531369344	1520685952	2570647552	2223973376	1609113600	2580857344	1100261376	2645405184	747531008	1035019584	395366336	880864832	520960960	1245395840	507537984	813051008	796570368	1051596544	940928000	857232256
FA 16:1	687272320	488374944	301178208	335404256	678482944	564375936	318280512	607278720	174719280	621158464	93494880	180366240	37253092	137543872	42146112	208349792	49094852	102156352	96461488	167710048	155894688	121445232
FA 16:2	13461280	9269395	5843298	6173173	12964386	10827960	6335495	12963518	3328349	12460487	1510486	2807767	606160	2221448	701449	3335630	819689	1694056	1585984	2441887	2412158	2028003
FA 17:0	151225840	126043168	72426512	75960864	144044752	120750928	75250224	147723936	44278964	153328512	21103354	36215244	9795551	29013298	12073089	44250812	12577054	26039354	24279398	36825908	33096482	26963638
FA 17:1	1343274	945806	611489	648799	1361228	1105458	692141	1276900	398641	1220687	209898	352963	112273	312816	132322	408727	135666	240952	234277	315302	334184	260637
FA 17:2	2464219	1711607	1055979	1110265	2210730	1888838	1145684	2245266	606914	1987845	248410	478481	99166	391536	120573	527120	145589	265246	240714	414321	400584	292141
FA 18:2 (2)	4301791	2137300	1482635	2118860	3737851	3585764	2100692	3434414	1060675	3206856	316296	438091	178746	451439	221947	532336	192464	335597	266399	471052	480154	424090
FA 18:2;O	1001466	890347	509205	610629	1078139	897190	523801	779937	724912	1058876	296896	412720	176814	329930	211704	636305	205893	377777	377800	424965	389396	355296
FA 18:3	35150516	25104024	15032074	16766825	33589376	27429292	15261129	31113654	8706255	33019732	4557884	8429895	1992409	6675159	2414284	9986152	2707523	5245697	4766056	7734216	7537484	6130168
FA 19:0	5961290	5462996	2997919	3196313	5602820	4712937	2980050	6122922	1873156	6519836	1115196	1900908	566994	1532357	612964	2585815	701765	1497736	1464741	1981654	1760011	1620191
FA 19:1	147142848	120416152	72255560	76247864	140904064	117537384	73827976	132333104	43759772	142828944	24455552	43518404	11374899	35274740	11819879	57728104	14171993	32058488	29346370	42820524	40078020	34104200
FA 19:2	8038278	6270536	3840643	4078859	7847802	6580842	4189600	6954914	2427400	7534548	1035840	2142819	525722	1559454	614677	2387730	632506	1218707	1151634	1705382	1678613	1510717
FA 19:3	5276018	3873293	2383007	2675688	5424731	4401922	2330168	4677025	1361556	5032390	421960	809087	163859	629523	192258	820855	246466	403654	387411	722152	724771	455817
FA 20:1	448149824	368546848	222912896	234615648	417434464	352911424	225245632	414473792	140155136	452325952	111054800	185018944	52194176	150586960	53146188	254556432	62903604	148978400	135936944	189743824	177234160	150604960
FA 20:2	148627280	118223640	69088944	81852696	144115728	119389456	67073248	128119040	41627384	142786592	17695570	32730648	7660480	24656918	8759926	43207852	10433810	20993918	19590854	31364402	29307746	23605528
FA 20:3	68074432	46425976	28584740	34256976	63002288	53176128	30308016	57926120	17078612	60996964	5436156	10423254	2290110	8008410	2677472	10745895	3454137	5284572	5063552	9050770	8338972	6565290
FA 20:3 (2)	169861264	114138104	71525800	82107680	162715472	139297840	76970440	148060368	43539560	155808352	13338229	27115048	5627720	20118118	6968886	27341534	8131792	13220560	12851788	22780402	20756592	15788335
FA 20:4	1303854720	972166080	636569856	760251904	1301927040	1082284416	681138432	1206099200	410589568	1250683776	129325224	256365008	50887428	183713296	59508580	240112368	74749824	112819648	108424056	215436544	201503408	143649072
FA 20:4;O	2948476	2251047	1417748	1662912	3028069	2501548	1405343	2462480	1201000	2906576	427390	723854	210242	592879	256474	904449	283363	490250	486014	633814	636146	517616
FA 20:5	201988528	134823744	89769408	97548784	191554288	163286752	99352400	213037136	50686436	191481552	23217850	44160516	9286941	32894208	11390939	43573496	15116659	21320370	20777972	37821104	36113044	27292554
FA 20:5;O	516603	446269	228476	272394	535925	596975	250487	423370	678099	539079	60478	98554	42534	151401	97138	149802	38415	105070	70906	88779	122067	88004
FA 21:1	8682032	7970808	4528894	4798121	8067768	6821586	4269964	8890976	2707664	9497138	2680564	4449222	1256180	3435247	1303124	6762883	1653717	3672150	3445810	4484500	4274048	3716833
FA 22:2	44369140	37198804	21024986	23062804	41000788	34894572	20539008	41152440	13067357	45111372	10544518	17878092	5079106	14228397	5611650	25822092	6683916	13651403	12724327	17065924	17034104	14197555
FA 22:6	471605120	374265664	240956976	244020672	434396480	389525344	228300576	468574432	141849568	455930592	63110896	113612880	32635506	83363288	42772348	117687648	44404764	66389352	65416328	101046512	102205688	75950656
FA 23:1	1729699	1716585	946008	987403	1528112	1299161	847863	1916836	578848	2180682	882806	1405087	447174	1178082	544249	2230910	569279	1226066	1193989	1421788	1435558	1198330
FA 24:1	29532890	29951708	17835564	18022222	26455322	23225616	15749265	32034004	11113314	36371296	20799758	30688892	10900355	26873552	12247092	42534724	13193920	26529484	25051450	31642162	30060314	27076080
FA 24:3	1107912	988178	550186	584764	1054982	879261	535276	1068214	344376	1274081	351064	576658	173289	465814	192137	841434	215596	475150	424956	596098	563481	475706
FA 24:4	10055600	8812595	5014003	5744900	9823117	8321878	5520148	10279402	3199352	10368545	1831622	3106670	851406	2369384	1035821	3904293	1195493	2308263	2282830	2971478	2925692	2455090
FA 25:0	456732	329523	404734	501361	510697	469362	467128	503321	395746	426730	459865	494946	280897	474161	514701	303282	444588	349722	323944	324607	375782	333882
FA 30:0	385449	257119	238769	277823	398271	252489	261435	263807	240037	333821	426426	391192	197417	295556	238094	295746	241242	238388	299734	319484	298126	295421
HexCer 34:7;2O|HexCer 16:2;O2/18:5	322919	371489	184024	211685	281592	233271	181803	292916	120543	398315	408293	493195	219171	424163	169059	937071	267417	577072	544176	520586	493181	450459
HexCer 35:7;2O|HexCer 17:2;O2/18:5	1316039	1643482	865520	1020734	1239728	1061562	839571	1283512	594707	1528671	1448888	1950950	872803	1728008	738462	3601548	1041247	2267288	2043008	2017786	1935123	1921462
LPC 15:0	478172	459457	377684	292335	247078	320616	299838	729305	269442	632867	142031	227669	117236	134043	137877	282788	144496	223209	227702	237500	279964	243482
LPC 16:0	9334743	9532693	7643263	6884132	5791616	6361856	6785915	14992983	5980980	15237785	3997762	5005756	3119409	3579642	3991265	6473093	3557243	5439014	5620301	5881795	6000630	6067824
LPE 14:0	157155	163676	111182	118636	111823	96015	133304	322237	87606	335069	102452	116780	62515	90522	77211	130872	83534	108131	91798	147157	135004	146895
LPE 16:0	6138942	5830228	3869620	4257067	4153648	4345058	4278186	10601901	3186337	12522053	3519745	4193992	2247564	3369609	2912806	4398573	2668721	3487132	3036792	4820148	4383562	4447761
LPE 16:1	1565774	1869368	1511362	1361700	1177494	1155009	1372166	2791074	1337265	2984944	1095594	1449082	801026	1057372	931366	1489257	931720	1340398	1307358	1550344	1474724	1550875
LPE 17:1	464762	470988	358166	296426	247207	314311	273470	876361	267475	597409	152628	220474	113962	138596	138087	342854	149748	222997	227721	248705	269462	281658
LPE 17:1 (2)	617427	720559	531970	566260	452128	510722	500925	1097984	561035	1171821	338465	426959	263396	328666	315819	449041	296711	389133	419391	486334	446704	492302
LPE 18:2	4990402	6221750	4754386	4869031	3941693	4190918	4240928	8390569	4667334	8978775	2657490	3133160	2147828	2833050	2487049	3687186	2418652	3194780	2930715	3396476	3485230	3607522
LPE 18:3	185631	216314	175099	162936	133370	149602	138322	288090	158925	256201	102660	97270	73975	98926	101348	133384	91317	104996	105881	108989	119036	125767
LPE 19:1	452350	360146	318670	274414	346535	369351	315413	524093	222401	549398	122640	187794	89532	139564	99622	296480	111413	178070	183453	233146	205605	199017
LPE 20:0	252789	233430	176557	211413	196723	213381	183124	312435	147744	356265	188912	203181	142798	196744	184158	241123	159243	175556	173364	186462	194235	186032
LPE 20:2	964385	1061441	780904	775749	878060	916219	739135	1311186	797571	1505049	465275	550658	345260	499476	480277	641620	405414	465014	448440	554613	547948	603640
LPE 20:3	2464040	2945801	2307466	2380614	2154299	2161803	2064567	3819197	2259995	3978018	1292546	1446035	993521	1463798	1193079	1774526	1141763	1330203	1344766	1526010	1464790	1591153
LPE 20:4	27426206	33377742	24966684	26601624	22250204	22778366	22777368	43170520	25684882	42911184	15082170	17294522	12955643	16922086	15395281	20504906	13831592	16738871	15972925	17785536	16996490	19788782
LPE 20:5	3196490	3619640	3038238	2961692	2400461	2444894	2335808	4940544	2778992	4229442	2123137	2093103	1605729	2521166	2042059	2661192	1676212	2092469	2002291	2107992	2299040	2530608
LPE 20:5 (2)	4848948	6472836	3718790	4887028	5734738	5298486	3923139	4065927	5245730	8711047	3631832	4076013	3447454	3129218	2802331	5023913	2899898	4498187	4526096	4194689	4068647	4580336
LPE 22:0	1028938	822478	627113	535082	951722	936967	674858	1060086	439314	1060342	343171	475895	185206	378255	248534	688668	272468	494230	491045	513340	490264	477966
LPE 22:1	2227468	1626884	1339010	1268368	1889006	2174422	1394751	2263196	908688	2178685	556183	736348	369553	642174	475085	930997	442983	689935	641672	753314	723893	686350
LPE 22:2	2832589	3249535	2390102	2697895	2557777	2427314	2186240	3311882	2538413	4193850	2075510	2297132	1853552	2262307	2250287	2326035	1835550	1846558	1967324	2138774	2212793	2160059
LPE 22:3	697325	695422	555393	618058	583721	565237	489365	842896	548316	873405	288501	335622	259050	324073	335626	368208	281410	290409	271970	317527	332111	318653
LPE 22:4	5070897	5649800	4570516	4717558	4611960	4204354	4057833	7306311	4397018	7781134	2672672	2846873	2087934	2728078	2657674	3209360	2287258	2504144	2537231	2715584	2717706	2872081
LPE 22:5	3431572	2973567	2385742	2627075	2142431	2549732	1820356	5595513	1873875	3705961	1187524	1275704	890538	1172279	1037578	1710796	904346	1058362	1117371	1201689	1247808	1466534
LPE 22:6	10862436	11897330	9696776	10020039	8813057	8370354	9085256	17937054	9568863	17289330	4961577	6378753	4314401	5983064	5380510	7019664	4868068	6160370	5412792	6225018	6316171	6875020
LPE 24:0	356183	360884	325271	287796	322085	357234	332290	398995	259244	407040	360670	421802	280264	357463	309500	490846	328756	466203	487295	421184	421509	450188
LPE 24:1	501846	473939	357260	275028	430968	432588	359350	555156	252498	562825	320237	425083	198722	354215	270947	666067	270136	488736	472554	483835	460024	454918
LPE 24:4	540217	567013	451838	491835	505723	441658	420878	629586	464809	681338	249087	265114	186826	246774	244243	300889	214348	228784	224964	273004	258606	268083
LPE 24:5	970022	926369	743829	869479	718040	957348	616715	1387706	658381	1125836	421849	430517	278454	392693	381732	484294	287601	294568	293690	362258	376562	446205
LPE O-16:1	17478882	10512716	8505145	8147730	13206631	14289491	10225716	24286508	3937146	17872772	5193166	7632640	2041148	5731070	2833868	12530655	3384908	7264826	7342336	8032986	8641079	6843886
LPG 18:1	664277	838029	728213	588992	365501	430625	448897	1380856	531861	1121493	1691597	1884813	1428653	1412445	2128184	2658757	2259036	2270500	2541516	2036069	2908841	2196862
LPG 18:1 (2)	886015	896087	899998	581266	371409	587680	484686	1378034	444310	864328	718336	777843	653603	520460	832042	1435676	1073679	1017560	1293766	870457	1249979	1126657
PE 32:1|PE 14:0_18:1	6346178	6856160	4093144	4979044	6137410	4795010	4063803	6428753	2890625	7366609	5441724	6993977	3286498	6220118	3324464	10974611	3482773	7045188	6532504	6609681	7297069	6032932
PE 32:2|PE 16:1_16:1	202298	254856	162716	169800	208456	167174	163095	202424	100750	228932	223409	212135	131839	221972	152184	344128	143260	264923	215083	251539	231315	229003
PE 36:2|PE 18:1_18:1	81633160	102387192	59609040	60859596	75224112	65874996	51438148	72342008	43403708	102916904	110346592	138493744	66390352	137816640	70146576	227442000	74565576	163340528	141795136	144706016	131543640	134537040
PE O-33:2|PE O-16:1_17:1	2150438	2867080	1730208	1487341	1900236	1818763	1416140	2403064	1061697	2523485	1524118	1885551	833696	1619554	962665	2813081	966861	1940142	2154582	1948046	1980293	1772936
PE O-35:2|PE O-17:1_18:1	4921776	6476268	4004852	3319207	4348005	3737470	3051636	5045563	2603283	5818218	3254187	4470914	2034949	3561246	2238339	6157091	2494722	4577295	4775804	4107322	4437158	4217307
PE O-36:3|PE O-18:1_18:2	25547904	35688664	20456414	17504784	23997270	19063378	14261968	26798584	12195116	31942642	15172045	22740532	9362241	18711178	10019327	40917020	11215112	28040196	25476068	25207254	23907248	22993516
PE O-36:6|PE O-18:5_18:1	681386	850519	398338	429771	587443	559315	362463	596892	279445	845876	737982	1020873	398256	876642	369914	1874557	449146	1225543	1092836	1171826	1051388	928611
PE O-36:7|PE O-18:5_18:2	1323491	1702689	796938	777544	1131870	944802	775817	1181463	539979	1590536	933485	1304310	532443	1209664	460893	2658502	607064	1643643	1423127	1403649	1322724	1287968
PE O-37:2|PE O-18:1_19:1	2348832	3200366	1918006	1594497	2300971	1902534	1484149	2562587	1183177	2975075	1943114	2652810	1191340	2247400	1313639	4505952	1372941	2900050	2897390	2689968	2835023	2540092
PE O-37:4|PE O-16:1_21:3	1044550	1364622	791860	703503	945244	805628	688232	1021872	548068	1300388	660290	957435	359945	842328	445502	1650298	491209	1068225	1135722	987408	863639	986119
PE O-38:3|PE O-18:2_20:1	14716037	19138088	11215628	10470560	14416237	11908416	9287508	14691616	7701014	17291134	13544135	18639774	7897170	15913845	8952412	29106200	10336735	21186108	20750994	18860030	19090670	17419986
PE O-40:4|PE O-20:1_20:3	3710800	5017322	3078952	2692125	3934853	3189812	2370750	3967538	2057957	4830977	2297598	3340324	1452848	2874114	1880041	5720848	1926418	3784188	3814535	3404835	3550710	3300249
PE O-40:6|PE O-20:2_20:4	31671546	40157060	23178884	22550512	29341450	22836536	19816046	31070422	16137702	37649928	22239684	28440088	13892625	28484996	16167305	44971288	18683780	32164324	31757752	31956286	32281798	28212790
PE O-42:3|PE O-24:2_18:1	1697287	2054532	1218356	1061301	1615806	1274818	1066388	1845709	768469	2098260	1666110	2405123	955949	1970034	1148668	4001501	1272536	2576884	2583178	2499706	2435027	2380715
PEtOH 32:2|PEtOH 16:1_16:1	77757	149352	79109	62217	39695	56600	60375	124622	44282	150054	270828	344472	166720	246338	118556	849787	200669	588809	535525	438050	431365	468599
PEtOH 33:1|PEtOH 17:0_16:1	118870	19435	21930	2272513	248628	44120	931138	23204	NA	4586060	1105654	655480	243077	4925226	11044347	7173752	609348	197226	429214	574255	8919096	5291102
PG 28:0|PG 14:0_14:0	229584	282777	151083	161364	215387	167484	119526	220606	96447	273016	598785	664406	299256	654768	322490	1714652	385160	1032202	883194	667010	846340	807400
PG 32:0|PG 16:0_16:0	17178656	23095868	14592259	12430220	16936012	14455017	12533325	19465160	8710287	21966800	29421620	33329736	17487696	33162004	19405606	47183728	19926436	37622552	35882476	35222432	35634804	35029084
PG 32:2|PG 16:1_16:1	474762	379216	189753	282924	547758	332751	168145	412200	112738	434843	119146	232646	50223	143616	47897	258436	62490	108668	110207	130820	175385	107394
PG 34:2|PG 16:1_18:1	4906608	8303105	4021677	3043216	3951112	3004208	2560371	5207795	2514966	6933438	9137304	12539980	4965444	9577040	9589768	21279106	8327010	14734096	15162863	12398782	14956924	11582592
PG 34:3|PG 16:1_18:2	258386	361486	206717	185268	234415	191970	168134	278379	160084	344727	379356	502998	254536	346896	445897	633560	336059	473512	489224	453283	522033	423367
PG 36:4|PG 16:0_20:4	1029313	946198	479440	507516	868701	611076	388631	730685	263171	1026867	394861	637460	203216	484437	207824	1158098	236413	626026	591873	613054	619827	510547
PI 36:5	117279	136725	89695	79445	118825	94007	70343	119560	54336	167397	156666	220310	74945	194495	83469	447392	104350	265315	239957	237047	233836	217650
PMeOH 42:2|PMeOH 21:1_21:1	1296343	1490393	633337	750124	1072083	757141	451473	1243354	371060	1375292	976327	1416593	345066	1065983	1182425	2032248	823320	702286	777003	719950	860916	1260504
SM 36:1;O2	5747195	6400454	4874712	4605810	5221591	5050177	4264602	5536534	3817700	6191090	3541402	3915826	2801268	3929973	3022073	5414307	3088632	4476545	4590246	4138497	4387770	4015514
SM 38:0;O2	450458	458552	159207	168890	198358	251269	166057	414220	138544	450473	180030	251867	103573	227550	125843	440592	132462	292005	243406	249516	230577	244551
SM 41:2;O2	658688	1085554	851418	672653	563912	604603	524537	746960	692590	876515	1173129	1487359	842628	1185414	1342890	2097210	1095923	1587371	1804914	1374685	1683785	1420592
SM 43:2;O2	602642	616748	403960	351845	529560	417980	300555	564858	262198	624757	298187	392123	171825	332786	211807	675519	225137	445891	431147	409326	399214	387928
